# Supplementary material for: Rhizosphere community selection reveals bacteria associated with reduced root disease
Source: Microbiome. 2021 Apr 9;9:86. doi: 10.1186/s40168-020-00997-5 (PMC8035742; doi:10.1186/s40168-020-00997-5)
Supplement: Supplementary file 3 — Additional file 2: Table S1. Bacteria isolated from rhizosphere soil in this study. [file 40168_2020_997_MOESM3_ESM.xlsx]

## Sheet: Sheet1
Table S1 Bacteria isolated from rhizosphere soil in this study
Isolate ID	Genus	Cultural medium
B56	Amycolatopsis (OTU4905)	R2A
B27	Asticcacaulis (OTU29)	TSA
B22	Cellulomonas (OTU120)	TSA
B19	Chryseobacterium (OTU175)	TSA
B25	Chryseobacterium (OTU175)	TSA
B31	Chryseobacterium (OTU175)	TSA
B32	Chryseobacterium (OTU175)	TSA
B33	Chryseobacterium (OTU175)	TSA
B34	Chryseobacterium (OTU175)	TSA
B18	Chryseobacterium (OTU83)	TSA
B7	Chryseobacterium (OTU993)	TSA
B20	Cupriavidus (OTU162)	TSA
B10	Curtobacterium (OTU196)	TSA
B44	Delftia (OTU140)	TSA
B45	Delftia (OTU140)	R2A
B3	Herbaspirillum (OTU1524)	TSA
B8	Herbaspirillum (OTU635)	TSA
B2	Herbaspirillum (OTU635)	TSA
B21	Janthinobacterium (OTU131)	TSA
B37	Kitasetospora (OTU5501)	TSA
B40	Leuconostoc	TSA
B55	Luteibacter (OTU2)	R2A
B36	Macrococcus	TSA
B46	Mesorhizobium (OTU214)	R2A
B49	Mesorhizobium (OTU214)	R2A
B57	Mesorhizobium (OTU214)	R2A
B53	Methylobacterium (OTU1049)	R2A
B4	Microbacterium (OTU52)	TSA
B1	Pantoea (OTU951)	TSA
B48	Plantibacter	R2A
B50	Pseudomonas (OTU163)	R2A
B11	Pseudomonas (OTU118)	TSA
B5	Pseudomonas (OTU163)	TSA
B9	Pseudomonas (OTU163)	TSA
B12	Pseudomonas (OTU245)	TSA
B23	Rhizobium (OTU351)	TSA
B52	Rhodanobacter (OTU2358)	R2A
B43	Rhodococcus (OTU854)	TSA
B51	Rhodoferax (OTU1918)	R2A
B30	Roseomonas	TSA
B17	Sphingomonas (OTU2657)	TSA
B29	Sphingopyxis	TSA
B47	Streptomyces (OTU1140)	R2A
B6	Streptomyces (OTU22)	TSA
B35	Thermomonas (OTU74)	TSA
B13	Variovorax (OTU8)	TSA
B16	Variovorax (OTU8)	TSA
