# Supplementary material for: Rhizosphere community selection reveals bacteria associated with reduced root disease
Source: Microbiome. 2021 Apr 9;9:86. doi: 10.1186/s40168-020-00997-5 (PMC8035742; doi:10.1186/s40168-020-00997-5)
Supplement: Supplementary file 4 — Additional file 3: Table S2. Inhibition of radial growth of soilborne pathogens in dual culture by Janthinobacterium (replicates 2 and 3). [file 40168_2020_997_MOESM4_ESM.xlsx]

## Sheet: Sheet1
Table S2 Inhibition of radial growth of soilborne pathogens in dual culture by Janthinobacterium (replicates 2 and 3)
Soilborne pathogens	Rep 2	Rep3
	% inhibition of radial growth	% inhibition of radial growth
Rhizoctonia solani AG8	46.11±3.32	49.44±1.67
Pythium ultimum	14.26±0.19	17.96±1.40
Rhizoctonia oryzae	14.05±0.46	10.95±0.48
The values are means ± standard error of three replicates.
